# Supplementary material for: Comparison between a Flash Glucose Monitoring System and a Portable Blood Glucose Meter for Monitoring of Cats with Diabetic Ketosis or Ketoacidosis
Source: Animals (Basel). 2024 Sep 26;14(19):2787. doi: 10.3390/ani14192787 (PMC11475600; doi:10.3390/ani14192787)
Supplement: Supplementary file 1 [file animals-14-02787-s001.zip]

Archive with 1 entries (1 files):
- animals-3168467-supplementary.pdf
